# Supplementary material for: The protease calpain2a limits innate immunity by targeting TRAF6 in teleost fish
Source: Commun Biol. 2023 Mar 31;6:355. doi: 10.1038/s42003-023-04711-7 (PMC10066338; doi:10.1038/s42003-023-04711-7)
Supplement: Supplementary file 3 — Supplementary Data 1 [file 42003_2023_4711_MOESM3_ESM.xlsx]

## Sheet: Mass spectrometry data
Protein IDs	Protein names	Gene names	Sequence coverage [%]	Mol. weight [kDa]	LFQ intensity
E9QEA0;E9QD31;Q6NV11	High mobility group AT-hook 1a (Fragment)	hmga1a	24.4	4.9294	693800000
Q8AX64;Q7SYA7;Q6P3G0;Q567C8;A8WGJ5;A0A0R4IHQ0;B8JL43;Q6IMF9;A0A2R8RRA6	Transferrin (Fragment)	tfa	2.3	37.504	355630000
Q90Z10;A0A0R4IUM6	60S ribosomal protein L13	rpl13	10	24.364	284580000
Q9YI14;Q7T306;A8E5L0;A0A0H4ADZ7;Q9YI16;Q9YI15;Q9PV91;Q90X19;A2BHA3	Creatine kinase M3-CK		5.5	42.921	228720000
A0A2R8RS24;Q8JHJ1	60S ribosomal protein L35	rpl35	6.6	14.299	204070000
A0A2R8QSW1;A0A0R4INA8;H0WEV4;A0A0R4IBF7;A0A1L1QZA9;A0A0R4IA49;K7DYH6;H0WEJ0;A0A2R8QJA8;H0WEP5;A0A2R8RNJ5;A0A2R8QDI3;A0A2R8Q3G8;Q5RJ14;A0A0R4IDP9;A0A0R4IWH0;A0A0G2L9P4;A0A0R4ING1;Q568Q2;A0A0R4IGY0;A0A2R8Q4Z5;A0A0J9YJK8;E7F9L3;A0A2R8RP95;A0A0R4ISN9;F1QYC6;F1RE29;A0A0R4III4;K7DYG7;A0A0R4IVR0;E7EZF7;H0WEJ6;A0A2R8QEK7;H2ZRE2;A0A2R8QGR6;A7YYA3;A0A0R4IKH7;A0A0R4IEG8;A0A0R4IMR7;E7F7P5;K7DYN7;A0A0R4ITL3;I…	Si:dkeyp-82b4.2	si:dkeyp-82b4.2	3.2	77.92	201590000
A0A2R8Q9B4;A0A2R8QV60;F6NYB5;A0A2R8QIB9;F1QC52;A0A2R8QC86	Piccolo presynaptic cytomatrix protein a	pcloa	0.5	431.2	165510000
Q58P24;Q90YJ1;A0A2R8QL73;F1QSC5;B1WB89;Q6U1J5;Q6P4U1;F1QJC9;A0A2Z6E9I7;E2GK07;B5U968;A0A077B3P8	Collagen type I alpha 1 (Fragment)	col1a1a col1a1	5.2	17.297	113170000
A0A1W7LYF6;A0A2R8Q818;B8JJ32;A1L257	Sideroflexin	SFXN3	12.4	35.424	81309000
A7YY10	Zgc:171772 (Zgc:171772 protein)	zgc:171772	18.5	10.205	80593000
E9QIR9;Q7ZV96;Q5UBZ7	60S ribosomal protein L10 (Fragment)	rpl10	16.8	18.236	78080000
Q08C47;F1QET7	Fascin	fscn1a fscn1 zgc:153632	4.5	54.672	76722000
E7FCQ0;Q6PGX7;Q801Z9;Q5ERC8;F1Q6Z5;B3GN92	CCHC-type zinc finger, nucleic acid-binding protein b	cnbpb cnbp	14.9	17.599	73893000
F1QRX2;A0A2D2AP23;Q6NV25;Q6DI05;Q6DHL4	Small ubiquitin-related modifier (SUMO)	sumo3b	12.8	10.697	73435000
A0A0R4ILA2;A0A0R4ITX7	Tyrosine-protein kinase receptor (EC 2.7.10.1)	ntrk2b	2.1	89.733	72949000
Q1LUY6;Q7ZW95	Ribosomal protein L4 (Fragment)	rpl4 CH211-242M18.3-002	8.2	20.644	70818000
Q7ZUM5;Q6NZU0;A0A2R8RIN4;F8W5B2;Q7ZU46	Heat shock protein 4	hspa4b hspa4	3.6	94.746	69905000
A0A0R4IWN8	Si:ch73-281n10.2	si:ch73-281n10.2	11.8	10.121	64679000
Q803P5;Q6DRE3;A9JT46;Q6P6X6;A7MBR5;A0A0R4IWL8	Nop58 protein (Fragment)	nop58	9.2	58.047	51643000
Q6DGW3;Q502T9;F1QSB3	Zgc:92746	srprb zgc:92746	9.8	29.481	49414000
B0S709;Q1LVL2;A1A5T1;A0A2R8RMW6;A0A286YAH8;B0S708;Q1LVL3;Q6IQM6;Q4V983;F1QBG7	Novel protein similar to vertebrate alanyl-tRNA synthetase (AARS)	AARS DKEY-151P17.1-002	3.9	106.51	43523000
E9QEE4;F1R2E0;F8W2D3	Heterogeneous nuclear ribonucleoprotein M	hnrnpm	2.4	72.769	43083000
Q6PE45	Protein RER1	rer1 RER1	9.2	22.753	42977000
Q7T3F3	Ubiquitin-conjugating enzyme E2N-like (Ubiquitin-conjugating enzyme E2Nb)	ube2nb ube2nl	7.1	17.278	42977000
F1RCR0;REV__G8FUX7;REV__G8FUX6;REV__A0A2R8RJE4;REV__Q5RGW7;REV__A0A0R4ISW4;A2BG35;E7FGT8;Q5U3F2	Pre-mRNA-splicing factor SLU7	slu7	1.1	71.578	41831000
E9QEQ4;A0A2R8QPP7;A0A2R8PZF8;Q1RLQ4;Q9DEG7;Q7ZU55	C-terminal-binding protein 1 (Fragment)	ctbp1	6.6	31.482	40643000
Q98TZ8	Flotillin-2a (Reggie-1a) (REG-1)	flot2a	10.7	46.92	40157000
Q6AZB7;Q5XJB1;B8K1V5;B8K1V4;B0V234;B0S7I4	Four and a half LIM domains 2a (Zgc:92428)	fhl2a zgc:92428	9	32.505	37969000
F1Q9D1;A7MBY2;A0A0R4IU36	Aly/REF export factor	alyref	15	28.627	37853000
A0A2R8RLM0;Q66I39;F1QJZ6	Uncharacterized protein		12.2	21.908	37534000
A3KP36;A6NA21	Caveolae-associated protein 1b (Ptrf protein)	cavin1b ptrf ptrfb	10.2	19.886	37026000
Q6DRF3;Q3YEI1	Proteasome subunit beta (EC 3.4.25.1)	psmb1	8.9	26.1	36588000
C5IG48;Q7ZU69;A8WGP1;Q6TGV4	Proteasome 26S non-ATPase subunit 13 (Fragment)	psmd13	3.6	31.012	35750000
E7F9L8	Unconventional myosin-Id (Myosin 1d) (Myosin1D)	myo1d si:ch211-94l19.4	2.8	115.88	34675000
A5WUY4;A2RUY6;B8A552;A5PLF2	SWI/SNF-related, matrix-associated, actin-dependent regulator of chromatin, subfamily a, member 1	smarca1 si:dkey-148b12.1	2.9	120.95	34465000
Q9IAX4	Phosphotransferase (EC 2.7.1.-) (Fragment)		2.8	63.864	34334000
V5V1L2	Calpain 2a		3.4	78.552	34324000
Q66HT8	ADP-ribose glycohydrolase ARH3 (ADP-ribosylhydrolase 3) (O-acetyl-ADP-ribose deacetylase ARH3) (EC 3.5.1.-) (Poly(ADP-ribose) glycohydrolase ARH3) (EC 3.2.1.143) ([Protein ADP-ribosylarginine] hydrolase-like protein 2) ([Protein ADP-ribosylserine] hydrolase) (EC 3.2.2.-)	adprhl2 arh3 zgc:92867	4.9	40.103	34281000
Q6TEN7;C1JCL4;B7ZD32;Q642J7;E0YP49;B7ZD34	40S ribosomal protein S24	rps24 RPS24	14.3	12.169	33391000
B2GNX4;A0A0R4IHU9;Q5XJ54	Glrx3 protein	glrx3	9.8	36.335	32955000
I3ISA6	Epiplakin 1	eppk1	2	611.71	32537000
Q4V943;Q7ZUZ2	ARP1 actin-related protein 1, centractin (Zgc:56317 protein)	actr1 zgc:56317	11.7	38.659	32450000
Q08BV5	RAN GTPase-activating protein 1a (Zgc:154097)	rangap1a zgc:154097	7.9	62.014	32264000
Q7T2E1;A0A2R8RKG2	SEC13 homolog (S. cerevisiae) (SEC13 homolog, nuclear pore and COPII coat complex component) (SEC13-like 1 (S. cerevisiae))	sec13 sec13l1 DKEY-72G22.2-001	7.2	35.233	32013000
Q6P5L3	60S ribosomal protein L19	rpl19 zgc:77733	8.7	23.453	31761000
D6R716;B2GS26;A0A0J9YIG5;Q90ZM2;Q90YL4	Sec61 alpha-like 1 (Fragment)		5.2	23.232	31654000
Q802V8;Q6NYQ1;F1QZ64;E7F1S8	ATP-binding cassette, sub-family F (GCN20), member 2 (Abcf2 protein)	abcf2a abcf2	1.6	70.045	31490000
Q7T2C2;F1Q8J4;A9JT52	Acyl-Coenzyme A dehydrogenase, very long chain	acadvl	2.3	71.111	31349000
E7F845	Ankyrin repeat and SOCS box-containing 2a, tandem duplicate 1	asb2a.1 asb2a	2.1	73.588	30926000
Q1L8E1;Q7ZW30;Q6TEL1	RAD21 cohesin complex component b	rad21b si:ch211-246f9.1	3.9	71.653	30813000
Q6NWI8;F1RBN6	Zgc:85680	ethe1 zgc:85680	6.5	30.732	30575000
A0A1B2CT96	Glycine N-methyltransferase (Fragment)	gnmt	18.3	9.2304	28558000
F8W2Q1;A0A0G2KER3;E9QC28;Q7ZWI5;Q90WX6;A5LG06;A5LG05;Q90WX5;Q7T3D3;Q6PBP1;F8W442;A9JTC8;A5LG04;X1WDQ5;Q6TNT8;Q7ZW82;Q6PUS6;Q5U3H6;F1RE11;F1QJX7;Q6DG15	GNAS complex locus (Fragment)	gnas	9.6	12.701	28033000
Q5D018	RNA-binding protein 8A (RNA-binding motif protein 8A) (Ribonucleoprotein RBM8A)	rbm8a rbm8 zgc:110525	10.9	19.881	27896000
C1JCF2;Q6DRC0	Seryl-tRNA synthetase (Fragment)		7.1	22.687	27579000
A0A2U3TVQ8	Transmembrane protein 186	tmem186	3.5	25.681	26745000
Q7SY26;Q7SXV6;F1QQN9;Q6NWE2;Q08CQ1;A4IGC0;Q32PU0;F1QW60;A7MBR1;Q1JPX7	Zgc:63587	zgc:63587	13	31.58	26441000
A0A286Y9K8	Uncharacterized protein	LOC101882637	5.7	57.8	26339000
Q6PBJ9	Ribosomal protein, large P2	rplp2	22.6	11.712	26215000
F1QJK2;Q642H3	Septin-8-A	sept8a	3.3	49.012	25973000
Q7ZVR0;Q6NWG5;Q6DRI5	Nucleolar GTP-binding protein 1	gtpbp4	1.6	73.479	25778000
Q1LXD4;B2GTD3;Q6P3H7	Histone-binding protein RBBP4 (Retinoblastoma binding protein 4)	rbbp4 rbb4 rbb4-2 CH211-210B19.2-001-2	6.4	47.551	25246000
A0A0R4IH84;F1QGH9	26S proteasome non-ATPase regulatory subunit 11B	psmd11b	8	47.778	25087000
A0A0U2IGM9	Fibulin-4	EFEMP2	3	49.218	24589000
A0A0G2KQ58;Q504C7;A0A0R4ITC0;Q6DRH1;A0A0R4IXL0	Uncharacterized protein		10.7	27.617	24209000
Q6NUZ3;F1QY96	Synaptotagmin-binding, cytoplasmic RNA-interacting protein	syncrip	3.7	69.962	24039000
A0A0R4IMS9	DNA-directed RNA polymerase subunit (EC 2.7.7.6)	polr2a	0.9	216.82	23968000
Q6DRK5;F1QDQ1;B3DGP8;Q6JWU9	Coatomer subunit alpha	copa	1.3	138.11	23366000
F1QFN3;F1RAQ9	Leucyl-tRNA synthetase b	larsb	5.8	90.675	23295000
O93423;Q58EG9;A0A2R8Q993;F1QCQ7;A0A2R8RTR5;A0A2R8QIZ7;A0A2R8QD47;A0A0R4IGK4	Stomatin	stom	6.7	31.604	23003000
Q498P3	RAB33B, member RAS oncogene family a (Zgc:114080)	rab33ba zgc:114080	4.6	26.739	22608000
Q6IQH4;K7XMM6	Proteasome 26S subunit, non-ATPase 8 (Zgc:86762)	psmd8 zgc:86762	7.9	31.014	22264000
Q98TC6;A0A1L5JFM3;A0A1W5JSG2;E7D7N8	Matrix metalloproteinase 9 (EC 3.4.24.35)	MMP-9	3	75.842	22088000
Q98TZ4	Reggie 2b (Fragment)		4.6	31.846	21994000
I3ITD0;A3KNQ9;A8KC57;Q5PQY4;A0A0R4IUF0;Q6DRC7;Q1LUT2	DNA topoisomerase II beta (Fragment)	top2b	9.4	15.522	21848000
Q7ZU50;B7ZV62;A0A0R4IGS4;Q4U0S6;F1QGG3;B3DHK0	N-ethylmaleimide-sensitive factor (Nsf protein)	nsfa nsf	1.7	82.616	21447000
R4GF25;Q6NYF4;Q5RFW3	Nucleoporin 43 (Fragment)	nup43	6.3	24.347	21366000
Q6P0D9	Probable cytosolic iron-sulfur protein assembly protein ciao1 (WD repeat-containing protein 39)	ciao1 wdr39 si:dkey-49H9.1 zgc:55911 zgc:77394	4.5	36.802	21122000
X1WGR7;Q3S344	Glutamine--fructose-6-phosphate transaminase 1 (Fragment)	gfpt1	13.5	12.646	20527000
A0A2U3TVS8;A0A0G2KGY0;Q6PG31	Uncharacterized protein	rnps1	6	27.609	20456000
Q803R9;F1QR17	Aldehyde dehydrogenase 7 family, member A1 (Aldh7a1 protein)	aldh7a1	5.1	55.603	20342000
Q5XIZ6	Glycerol-3-phosphate dehydrogenase 1-like protein (EC 1.1.1.8)	gpd1l	3.4	38.284	20292000
A0A2R8Q1G3;I3ITB4;Q6NUU2;Q6DRK8;Q1L8R2;I3ITQ3	Splicing factor proline/glutamine-rich	sfpq	3.4	67.145	19820000
Q561T4;F1Q6S1;A9JT03	Aminopeptidase-like 1	npepl1	2.3	55.764	19369000
E7EZW7;Q504C0	Ubiquitin carboxyl-terminal hydrolase (EC 3.4.19.12)	uchl3	13.6	25.709	19114000
E7F782;E7FBQ4;B8JLG8	Transmembrane protein 102	tmem102 si:dkey-11f12.2	5.2	58.201	19035000
Q7ZV77;C1JCE7	Proteasome subunit alpha type (EC 3.4.25.1)	psma4	12.3	29.332	18797000
Q1LVD7	EF-hand domain family, member D2 (Si:dkey-72l14.9) (Si:dkey-72l14.9 protein)	efhd2 si:dkey-72l14.9	12.4	26.511	18771000
A0A288W872;A0A288W870;Q5RKM3;F1QJA4	STIP1 (Fragment)	stip1	6.4	46.479	18443000
A0A0H2UKF2;A3QK15	Acetoacetyl-CoA synthetase	aacs	1.4	74.084	18302000
F1R5Y4;I3ITL5	Myosin X-like 3 (Fragment)	myo10l3	2.5	78.524	18220000
Q6PFK6;Q6DRC9;A3KPR1;B5DDC5	WD repeat domain 36	wdr36	1.3	98.585	17829000
Q6PFQ5;A5WVQ0;A0A2R8RX70	RNA cytidine acetyltransferase (EC 2.3.1.-) (18S rRNA cytosine acetyltransferase)	nat10 NAT10	1.7	115.86	17783000
E9QF92;F1QA97;Q7T3H1	Dynactin subunit 2	dctn2	3.7	44.252	17744000
F1QA55;A7MCR4;Q7ZUS1	Serine/threonine-protein kinase VRK1	vrk1	3.3	47.74	17727000
A5PMP1;A0A0R4IG81;F1QMV0;A0A0N4SUE6;Q5BLH5;A0A0R4IFK0;Q6DFZ8;Q561U0;A8KC46;Q7SYA9;B8A6G0;F6NUF6	Calpain 1, (mu/I) large subunit b	capn1b si:dkeyp-101g1.3	2.6	80.109	17138000
E9QDS1;A9JSW9;Q7ZU44;F1R9Y8	High density lipoprotein-binding protein a (Fragment)	hdlbpa hdlbp	3.5	47.736	17120000
F6PB84;Q4V9J6;B8JLJ8	Heterogeneous nuclear ribonucleoprotein K,-like	hnrpkl	4	46.385	16970000
A4IGC8	Delta-1-pyrroline-5-carboxylate synthase [Includes: Glutamate 5-kinase (GK) (EC 2.7.2.11) (Gamma-glutamyl kinase); Gamma-glutamyl phosphate reductase (GPR) (EC 1.2.1.41) (Glutamate-5-semialdehyde dehydrogenase) (Glutamyl-gamma-semialdehyde dehydrogenase)]	aldh18a1	1.5	85.376	16962000
Q7ZVR4;F1QM86	Cbx1a protein (Chromobox homolog 1a (HP1 beta homolog Drosophila))	cbx1a cbx1	7.1	24.033	16762000
X2BZT7	High-mobility group box 2b (Fragment)	HMGB2b	9.5	15.542	16423000
A9C3P0	Malectin	mlec si:dkey-117k10.5	4.6	31.986	16356000
Q6PHK7;A0A0R4IFL5	26S proteasome non-ATPase regulatory subunit 2	psmd2	4.8	99.478	16213000
T1RTR2;Q6PC01;Q567X2;F1RA98;A7MCC4;A0A2R8QQM5	40S ribosomal protein S30 (Fragment)		9.3	11.753	15916000
Q7SZP7;A0A2R8RPN8;F1QEB4;A0A2R8QK93;A0A0J9YJJ9	FACT complex subunit SSRP1	ssrp1a	5.8	58.798	15849000
Q6NWE4;F1Q5Z8	Sequestosome 1	sqstm1	3.6	38.852	15821000
E9QHR5;E7F0T8	Si:ch211-11k18.4 (Fragment)	si:ch211-11k18.4	8.7	21.811	15800000
Q499A8;Q5RHR0	Poly [ADP-ribose] polymerase (PARP) (EC 2.4.2.-)	parp1 si:dkey-206f10.3	1.6	112.53	15793000
B0S584;Q6P020;Q803W2;B0S585	Microtubule-associated protein, RP/EB family, member 1a (Fragment)	mapre1a	12.1	15.349	15772000
Q6PFU0;A5WW18;A0A146JRC0;A0A146JR96;A0A146JR86;Q6A3P5	Ndrg1 protein	ndrg1a ndrg1	4	38.556	15666000
Q6PHJ4;Q6NYW8;F1QTL9	Hnrpa0 protein (Fragment)	hnrnpa0b hnrnpa0 hnrpa0	5.3	31.989	15204000
F1QT45;Q66HU9;A0JMJ5;Q501Y9;Q7SXA7	Pinin, desmosome-associated protein	pnn	1.3	75.368	15161000
F6NK19;Q7ZUF4;Q6NYJ9	AP complex subunit beta	ap2b1	2.7	104.53	15159000
Q7ZYW9;A0A2R8QBA9;Q1LY41;Q5RGV0;A0A2R8Q8K1;B2GRR5;Q5RGV1;B0UXP9;Q6GMG5	Inosine-5'-monophosphate dehydrogenase (IMP dehydrogenase) (IMPD) (IMPDH) (EC 1.1.1.205)	impdh2 IMPDH	2.7	55.71	14997000
E9QIC9;E9QCX6;Q6NUV5;Q9PU57;Q803N8;F1QHC4;F1Q5F3	Lamin B1 (Fragment)	lmnb1	7	17.608	14842000
Q6PH36;B8JLW8	Guanine monophosphate synthase (Guanine monphosphate synthetase)	gmps	4.7	39.746	14707000
Q2LEK1;A0A0G2L009	Dynein cytoplasmic 1 heavy chain 1	dync1h1	1.3	533.18	14471000
E9QFU5;Q6B334;F1Q6Q6;Q6B335;F1R4R9;A0A286YAA1;Q68RJ3;E7FGA0;E9QCU8	Myosin VIb	myo6b	1.2	144.99	14427000
Q9I9E9	Eukaryotic translation initiation factor 2, subunit 1 alpha (Eukaryotic translation initiation factor 2, subunit 1 alpha b) (eIF2 alpha subunit)	eif2s1b eif2s1	6	36.139	14102000
F1R246;A0AUR8	Aspartyl-tRNA synthetase	dars	3	60.541	13831000
Q8JH28;Q8AWD9;Q1L9E4	Cathepsin D (EC 3.4.23.5)	ctsd catD	5.5	43.171	13548000
A0A0U2QVN5;M1QSW4;E9QIW2;Q9I8Y2;L7RXQ4;J9PCS6	Double-stranded RNA-specific adenosine deaminase isoform a	ADAR1	1.4	107.24	13472000
Q5XJ93;Q1LVK2	DNA-directed RNA polymerase subunit	polr2i zgc:103515	6.3	14.582	12975000
A0A2R8QEU0;E7FDP2;A0A2R8RK99;A0A0R4ITA8;F1R2A3;A0A1Q1NI03;A0A2R8QUB7;A0A2R8QDW4;A0A2R8Q476;F1R047;A4QNV1;A0A0R4IEX8;A0A1Q1NI02;A0A0R4ID68;E7F9M6;A0A142G5I6;X1WDM7;E9QFJ1;Q66HV8;A0A2R8RZX5	ATP-dependent 6-phosphofructokinase (ATP-PFK) (Phosphofructokinase) (EC 2.7.1.11) (Phosphohexokinase)	pfkpa	2.5	83.301	12773000
F1QIP3;A0A2R8RZX0	Importin 4	ipo4 si:ch211-196f5.1	2.9	119.51	12596000
Q7T314	translocase of Outer mitochondrial membrane 40 homolog (Yeast)	tomm40	4.4	36.208	12403000
A0A2R8Q6Z5;Q803I6;A0A2R8QT99;A0A0R4IRL4	ATP-binding cassette, sub-family D (ALD), member 3a	abcd3a	2.2	74.201	12370000
Q6DBY1;A5PN55	Malic enzyme	me2	4.6	64.98	12317000
Q56A54;A0A2R8RHN4;A0A2R8QAN0;A9C3R9	Retinal pigment epithelium-specific protein b	rpe65b rpepb	3.3	34.51	12291000
Q6DG67;F1QZ09;A0A1Q1NI07;F1R515;R4GEU0	ATP-citrate synthase (EC 2.3.3.8) (ATP-citrate (pro-S-)-lyase) (Citrate cleavage enzyme)	aclya acly	3.8	119.71	11895000
Q6NWL6;A0A2R8QDN8	Ubiquitin carboxyl-terminal hydrolase (EC 3.4.19.12)	uchl5	3.3	37.592	11815000
E7F351	Acyl-CoA synthetase long chain family member 2	acsl2	2.3	75.922	11800000
Q7ZW27;Q7ZU89	Coatomer subunit delta	arcn1a arcn1	4.1	56.757	11306000
Q6TGU6;Q6IQT8;A0A2Z4PFV8;Q8AWW7	RuvB-like helicase (EC 3.6.4.12)	ruvbl1 RUVBL1	2.6	50.38	11014000
Q1JPZ8;F1QI59	Serine/threonine-protein phosphatase (EC 3.1.3.16)	ppp1cb	7	37.141	10985000
F8W3P6;F1QDC7;Q6NYD4	Protein MAK16 homolog (Fragment)	mak16	5.1	30.485	10764000
Q6NWD5;Q7SX91;A8KBQ7	Ribosome biogenesis regulatory protein (Fragment)	rrs1	3.2	39.115	10340000
Q0P419;A0A0R4IEV5;B1WB88;X1WHY3;E7EXW8	Zgc:153569 protein	glg1b zgc:153569	2.9	59.414	10231000
Q7T3C9	Signal recognition particle 19	srp19	8.5	15.85	10157000
Q6PBR5	V-type proton ATPase subunit G	atp6v1g1 DKEY-190C14.3-001	12.7	13.323	9646000
A0A0U2S806;A0A0U2KBH0;A0A0U2S323;A0A0U2QT16	90 kDa heat shock protein (Fragment)	hsp90	8	50.923	9085700
Q504C6;F1Q6B2	Peptidyl-tRNA hydrolase 2	ptrh2	8	18.634	8896300
X1WEZ6;A0A2R8Q4U1;Q6PFK8	Nucleoporin 160 (Fragment)	nup160	1.3	126.95	8773600
E9QF69;F1QN76;Q6DGL0	Ribosomal protein L18	rpl18	9.8	18.754	8714400
A0A2R8QTG0;Q7SX94	Prefoldin subunit 6	pfdn6	9.6	14.337	8627000
F1QC03	Zyxin	zyx	3	64.602	8529500
A0A0R4IV90;Q6PBZ8	Exosome component 4 (Fragment)	exosc4	5	26.291	8472600
W5S119;B0S5M5;A4FVM4	LSS (Fragment)		3.2	46.889	8092600
Q7T156;Q1LVF6;Q7T157;Q1LVF8;F1QPT3;A7BI56	Novel protein similar to bacterial GDP-mannose 4,6-dehydratases	gmds dZ84G17.1-003	4.7	28.553	8033100
Q6PHU9;F1QEY8	D-3-phosphoglycerate dehydrogenase (EC 1.1.1.95)	phgdh zgc:65956	5.1	55.397	7757400
E9QFU8;E9QCQ6;Q6DG83	Branched-chain-amino-acid aminotransferase (EC 2.6.1.42)	bcat2	4.3	43.515	7731600
Q6DH42	Transcription and mRNA export factor ENY2 (Enhancer of yellow 2 transcription factor homolog)	eny2 zgc:92656	17.9	10.813	7520800
Q5XJS8	Hsd17b10 protein (Hydroxysteroid (17-beta) dehydrogenase 10)	hsd17b10 hadh2	3.5	27.057	7246900
Q24JV3	Ribosomal protein L31 (Zgc:136896)	rpl31 zgc:136896	7.3	14.338	7210300
E7EZR3;Q7ZUU3;F1QRW4	Phosphatidylinositol transfer protein, beta	pitpnb	8.5	31.739	5355200
E7FFV6;A4IG00;A0A0R4IFD3;Q1L985;B0S6B9	Nardilysin b (N-arginine dibasic convertase)	nrd1b	2.1	70.193	4658900
Q803G9;F1QYH5	ZW10 homolog, centromere/kinetochore protein (Drosophila)	zw10	1.7	87.32	4343900
A3FKF8;Q5XJ36	DJ-1 (Fragment)		17.6	15.495	3718700
X1WE86;F8WK50	Flightless I actin-binding protein	flii	1.5	143.75	3629400
Q802Z5	Non-POU domain-containing, octamer-binding	nono	2.7	50.458	3058100

## Sheet: Figure1
Figure 1g
NF-κB-luc	Mock			LPS
0	13.4827	15.115	19.5852	238.122	239.255	245.256
50	18.1458	17.1649	15.6698	182.714	191.458	195.321
100	16.1988	18.578	16.4589	142.159	138.596	143.159
150	15.6909	13.2455	12.6104	111.669	121.456	114.215
Figure 1h
IL-1β-luc	Mock			LPS
0	15.3316	13.4454	12.1784	293.235	311.467	299.147
50	14.2569	12.4754	11.0247	232.845	224.667	230.468
100	15.8878	14.2663	14.747	197.812	181.487	189.123
150	12.5873	11.4785	12.914	140.665	134.591	129.469
Figure 1i
IL-8-luc	Mock			LPS
0	12.6121	14.1227	15.652	272.825	269.115	254.146
50	13.4696	14.5112	15.7851	179.133	185.547	173.026
100	10.3169	9.4741	12.3218	140.945	135.363	129.459
150	11.0267	12.1406	10.5545	90.1596	88.5691	82.6947

## Sheet: Figure2
Figure 2a								Figure 2b				Figure 2c								Figure 2f
IL-1β	ctrl			calpain2a				control	calpain2a-siRNA1	calpain2a-siRNA2		IL-1β	si-ctrl			si-calpain2a					si-ctrl			si-calpain2a
0h	1.125	0.94	0.935	0.913	1.145	1.11		1.012	0.317	0.39		0h	1.047	0.917	1.036	1.008	1.221	1.14		Mock	4.3473	4.1514	4.184	5.5445	5.2149	5.1411
2h	48.883	45.145	41.514	23.409	25.698	21.145		0.995	0.391	0.512		4h	136.615	140.258	142.445	183.339	175.258	189.785		LPS	4.9165	4.824	4.6991	5.8478	5.6124	5.5669
4h	120.306	128.664	135.233	64.383	69.454	65.652		0.997	0.329	0.375		8h	80.017	75.158	82.145	101.902	109.258	106.147
6h	162.395	170.488	190.137	69.843	74.461	73.589
8h	117.889	125.602	101.799	48.3	53.508	49.158		Figure 2d				IL-8	si-ctrl			si-calpain2a
10h	61.643	65.754	62.219	26.121	24.897	23.489		control	calpain2a-siRNA1	calpain2a-siRNA2		0h	1.009	0.987	1.004	1.376	1.289	1.142
								1	0.603	0.604		4h	131.998	125.148	127.146	203.177	210.578	212.47
								0.965	0.512	0.622		8h	62.356	65.651	69.256	93.973	105.147	99.502
IL-8	ctrl			calpain2a				1.035	0.502	0.6
0h	0.945	1.007	1.048	1.619	1.578	1.354
2h	38.662	40.185	45.144	35.014	34.147	30.258						Figure 2e
4h	70.262	74.858	71.785	50.518	45.95	46.885						IL-1β	si-ctrl			si-calpain2a
6h	153.816	148.474	145.901	100.358	95.688	95.611						0h	1	0.823	1.215	0.83	0.672	1.026
8h	64.143	60.223	61.365	32.387	29.755	27.599						4h	127.961	119.133	121.444	161.071	149.574	173.452
10h	31.547	32.778	35.156	18.139	13.2	15.025						8h	34.366	31.565	37.416	37.122	35.719	38.581
												IL-8	si-ctrl			si-calpain2a
IL-6	ctrl			calpain2a								0h	1	0.95	1.053	1.8	1.683	1.926
0h	1.21	1.008	0.782	0.989	1.017	1.147						4h	44.657	40.843	48.828	55.603	53.591	57.691
2h	7.666	7.814	8.987	4.979	4.024	3.247						8h	14.653	12.751	16.839	20.19	19.18	21.252
4h	14.613	12.704	15.759	6.844	4.71	6.625
6h	22.489	20.589	21.499	11.474	11.66	13.322
8h	16.801	17.756	16.89	8.893	9.997	8.109
10h	8.152	7.259	7.188	3.692	2.789	2.925

## Sheet: Figure3
Figure 3h
NF-κB-luc
empty	17.2292	15.1647	11.4546
empty	272	280.325	284.446
calpain2a	107.742	111.246	114.158
calpain2a (1-339)	109.645	104.115	102.489
calpain2a (340-697)	117.642	111.458	115.146
calpain2a (500-697)	92.9953	100.141	98.1029
IL-1β-luc
empty	9.9351	10.4587	13.459
empty	113.313	109.187	107.67
calpain2a	56.3464	50.4589	54.169
calpain2a (1-339)	52.2271	54.9787	51.4844
calpain2a (340-697)	57.1117	61.2589	59.5691
calpain2a (500-697)	46.984	48.2355	46.128

## Sheet: Figure4
Figure 4j
IL-1β	pcDNA3.1			calpain2a-Flag			calpain2a-△CysPc-Flag
0h	1	0.803	1.246	0.448	0.209	0.963	0.286	0.104	0.786
4h	12.627	11.557	13.795	4.983	4.767	5.209	4.689	4.155	5.292
IL-8	pcDNA3.1			calpain2a-Flag			calpain2a-△CysPc-Flag
0h	1	0.815	1.227	0.73	0.627	0.85	0.566	0.491	0.654
4h	48.678	45.024	52.629	24.672	23.454	25.953	26.046	23.474	28.9

## Sheet: Figure8
Figure 8a						Figure 8b					Figure 8c									Figure 8d
IFN-1-Luc						IFN-1-Luc					Viperin	si-ctrl			si-calpain2a					Viperin	si-ctrl			si-calpain2a
Mock	10.9986	9.1114	12.6648			Mock	11.9088	10.2478	10.8896		Mock	0.892	0.819	1.289	1.589	3.448	2.575			Mock	1	0.988	1.012	1.544	1.114	1.411
SCRV	106.759	115.651	112.365			Ploy(I:C)	96.0833	99.147	105.487		SCRV	24609.7	25514.6	27609.7	35869.4	33768.1	36995.5			Ploy(I:C)	14457.8	13058.5	13994.1	18665.2	18021.4	19420.2
SCRV calpain2a+	75.146	70.1254	68.5546			Ploy(I:C) calpain2a+	71.524	74.1469	69.9475
SCRV calpain2a++	49.1033	43.1206	41.6878			Ploy(I:C) calpain2a++	55.0206	51.4869	52.4458		Mx1	si-ctrl			si-calpain2a					Mx1	si-ctrl			si-calpain2a
											Mock	1	0.962	1.04	1.502	2.28	1.998			Mock	1.1	0.847	1.053	1.311	1.447	1.358
ISRE-Luc						ISRE-Luc					SCRV	3059.36	3179.51	3335.84	4528.59	4491.44	4718.4			Ploy(I:C)	3145.52	3354.49	3255.54	4210.27	4321.79	4498.22
Mock	1.235	2.2214	1.1587			Mock	2.0018	1.145	1.0244
SCRV	17.3653	20.1514	18.6521			Ploy(I:C)	20.8919	19.1549	19.7999		ISG15	si-ctrl			si-calpain2a					ISG15	si-ctrl			si-calpain2a
SCRV calpain2a+	10.8265	9.3142	9.1004			Ploy(I:C) calpain2a+	14.6671	13.5332	14.0058		Mock	1.1	0.844	1.06	1.293	1.173	1.426			Mock	0.854	1.114	1.032	1.179	1.224	1.144
SCRV calpain2a++	5.3901	5.8447	5.2457			Ploy(I:C) calpain2a++	8.7706	7.4591	7.1458		SCRV	4438.05	4203.44	4421.22	5269.73	5378.59	5551.61			Ploy(I:C)	4517.01	4398.56	4202.89	5762.41	5550.22	5810.47
IRF3-pro-Luc						IRF3-pro-Luc
Mock	9.5728	11.4478	12.1578			Mock	12.7838	14.6454	12.0478
SCRV	93.6845	91.0025	94.3654			Ploy(I:C)	94.8684	91.5597	96.789		Figure 8e									Figure 8f
SCRV calpain2a+	63.2879	61.1025	60.2501			Ploy(I:C) calpain2a+	59.8653	54.3697	58.122			si-ctrl			si-calpain2a						si-ctrl			si-calpain2a
SCRV calpain2a++	29.4047	26.4478	25.9965			Ploy(I:C) calpain2a++	28.8053	26.4477	27.6497		Mock	744931	758415	724571	807062	810254	781469			Mock	3.1988	3.0984	3.2417	4.028	4.2546	4.311
											SCRV	500758	520311	501256	638467	640259	661178			SCRV	2.8122	2.7451	2.8916	3.4802	3.5104	3.3145
											Figure 8g	SCRV
												ctrl	calpain2a
												0.917	2.071
												1.09	2.514
												1.007	2.678

## Sheet: Supplemetary Figure 1
Supplemetary Figure 1c
NF-κB-luc	ctrl			ECSIT
Mock	9.8288	13.1489	10.2648	67.2724	64.2404	69.4578
LPS	133.372	125.332	135.146	340.909	312.532	321.126
Supplemetary Figure 1d
TNF-a	ctrl			ECSIT
0h	1	0.9	1.111	16.19	14.956	17.526
4h	3.928	3.639	4.24	18.384	16.557	20.412
8h	2.231	2.057	2.42	16.541	15.074	18.152

## Sheet: Supplemetary Figure 2
Supplemetary Figure 2a						Supplemetary Figure 2b
IFN-1-Luc						IFN-1-Luc
Mock	15.6814	14.4587	11.3276			Mock	9.7049	10.421	9.5442
SCRV	145.479	149.57	151.647			Ploy(I:C)	85.3051	82.4551	85.5264
SCRV calpain2a	80.6224	91.5484	89.1211			Ploy(I:C) calpain2a	47.3356	45.1445	38.5988
SCRV calpain2a-△CysPc-Flag	75.6987	71.4576	78.4577			Ploy(I:C) calpain2a-△CysPc-Flag	40.074	41.1526	41.5171
ISRE-Luc						ISRE-Luc
Mock	9.2669	10.5465	10.9874			Mock	1.6583	1.2954	1.4617
SCRV	131.454	125.856	126.317			Ploy(I:C)	72.4598	70.1354	74.4591
SCRV calpain2a	40.2521	39.1132	45.8268			Ploy(I:C) calpain2a	43.5531	40.3953	38.804
SCRV calpain2a-△CysPc-Flag	46.5431	44.7569	47.6588			Ploy(I:C) calpain2a-△CysPc-Flag	41.8879	45.1564	44.2659
IRF3-pro-Luc						IRF3-pro-Luc
Mock	39.5728	34.6454	32.0478			Mock	33.8961	34.6448	35.8918
SCRV	582.663	562.126	596.546			Ploy(I:C)	236.945	261.479	254.658
SCRV calpain2a	246.465	222.59	219.419			Ploy(I:C) calpain2a	112.713	121.155	120.345
SCRV calpain2a-△CysPc-Flag	259.146	275.337	267.749			Ploy(I:C) calpain2a-△CysPc-Flag	94.7852	96.7748	91.4787
